# Supplementary material for: Comparative analysis of the syncytiotrophoblast in placenta tissue and trophoblast organoids using snRNA sequencing
Source: eLife. 2025 May 27;13:RP101170. doi: 10.7554/eLife.101170 (PMC12113261; doi:10.7554/eLife.101170)
Supplement: Supplementary file 1. [file elife-101170-supp1.xlsx]

## Sheet: Sheet1
Experiment	# of donors or TOs lines	Donor or TOs code	Gestational age	Donor or TOs sex	TO passage number
scRNA-seq of tissue	3	AGPL2	39	M	n/a
		AGPL3	39	F	n/a
		AGPL4	37	M	n/a
snRNA-seq of tissue	3	AGPL3	39	F	n/a
		AGPL4	37	M	n/a
		AGPL5	38	M	n/a
IF staining of tissue	3 (6 independent tests)	AGPL3	39	F	n/a
		AGPL4	37	M	n/a
		AGPL5	38	M	n/a
scRNA-seq of STBin TOs	3	TO68	27w	M	P12
		TO81	40w	F	P3
		TO82	40w	M	P3
snRNA-seq of STBin TOs	3	TO74	41w	M	p5
		TO81	40w	F	p2
		TO82	40w	M	p3
snRNA-seq of STBout TOs	3	TO74	41w	M	p5
		TO81	40w	F	p2
		TO82	40w	M	p3
snRNA-seq of EVTenriched TOs	3	TO74	41w	M	p5
		TO81	40w	F	p2
		TO82	40w	M	p3
IF staining in TOs	2 (5 independent tests)	TO74	41w	M	P10
		TO90	40w	unkown	P3
